# Supplementary material for: Association Between Shopping Assistance and Functional Decline in Older Residents with Support Levels Under the Long-Term Care Insurance System in Japan: A Retrospective, Cross-Sectional Study
Source: Geriatrics (Basel). 2024 Dec 14;9(6):162. doi: 10.3390/geriatrics9060162 (PMC11728436; doi:10.3390/geriatrics9060162)
Supplement: Supplementary file 1 [file geriatrics-09-00162-s001.zip]

Archive with 1 entries (1 files):
- geriatrics-3237986-supplementary.pdf
